# Supplementary material for: Pharmacogenomic Analysis Reveals CCNA2 as a Predictive Biomarker of Sensitivity to Polo-Like Kinase I Inhibitor in Gastric Cancer
Source: Cancers (Basel). 2020 May 30;12(6):1418. doi: 10.3390/cancers12061418 (PMC7352331; doi:10.3390/cancers12061418)
Supplement: Supplementary file 1 [file cancers-12-01418-s001.zip]

Archive with 3 entries (3 files):
- cancers-824200 - supplementary.docx
- cancers-824200-Western Blots.pdf
- Table S1.xlsx
