# Supplementary material for: Pharmacogenomic Analysis Reveals CCNA2 as a Predictive Biomarker of Sensitivity to Polo-Like Kinase I Inhibitor in Gastric Cancer
Source: Cancers (Basel). 2020 May 30;12(6):1418. doi: 10.3390/cancers12061418 (PMC7352331; doi:10.3390/cancers12061418)
Supplement: Supplementary file 1 [file cancers-12-01418-s001.zip › Table S1.xlsx]

## Sheet: Table1
Table S1: List of 75 compounds and their cell line-specific responses
Drug	Target	OCUM1 (CVCL_3084)	SCH (CVCL_1687)	FU97 (CVCL_2908)	SNU216 (CVCL_3946)	SNU5 (CVCL_0078)	SKGT2 (CVCL_2194)	NUGC3 (CVCL_1612)	NUGC4 (CVCL_3082)	IM95 (CVCL_2961)	MKN7 (CVCL_1417)	YCC2 (CVCL_9652)	SNU1967 (CVCL_8915)	YCC7 (CVCL_9663)	YCC3 (CVCL_9657)	NCC20 (CVCL_8898)	NCC59 (CVCL_8900)	NCC19 (CVCL_8897)	NCC24 (CVCL_8899)	KATO3 (CVCL_0371)	SNU601 (CVCL_0101)	MKN45 (CVCL_0434)	NCI_N87 (CVCL_1603)	SNU719 (CVCL_5086)	SNU1 (CVCL_0099)	SNU16 (CVCL_0076)	AGS (CVCL_0139)	MKN28 (CVCL_1416)	MKN74 (CVCL_2791)	SNU620 (CVCL_5079)	Hs746T (CVCL_0333)	SNU484 (CVCL_0100)	SNU668 (CVCL_5081)	YCC11 (CVCL_9648)	SNU1750 (CVCL_8914)	SK4 (CVCL_JL41)	MKN1 (CVCL_1415)	SNU638 (CVCL_0102)
Degrasyn (WP1130)	Angiogenesis	7.66184	7.8364	7.53239	8.43543	8.84996	8.02816	8.5185	8.47403	8.14325	8.4324	8.90431	8.06221	8.58075	9.23157	7.62003	9.03915	9.32392	8.46408	9.43248	9.29282	9.28717	9.59519	9.91726	9.72012	7.89376	7.87558	8.42424	8.30238	9.34953	8.17301	7.78184	8.54123	8.54156	7.61807	8.22144	8.18914	8.42592
KX2-391	Angiogenesis	8.03136	6.57823	7.89017	9.15023	7.1917	9.5371	9.02659	6.95667	8.8997	10.4672	8.84181	6.86062	9.35396	10.7295	6.11949	11.1169	9.21463	6.80372	11.0779	6.39622	8.75977	6.1629	11.9383	5.8439	6.0997	6.11343	6.89853	7.35843	5.57999	8.74332	6.81973	6.58948	6.57359	8.40662	6.75968	6.87047	7.75804
Ponatinib (AP24534)	Angiogenesis	7.7011	6.49024	5.21584	7.6349	8.85895	8.56235	9.79464	8.39133	8.49412	8.72137	7.82062	7.57933	8.06167	8.7864	3.52206	7.76626	9.29297	8.3813	8.2898	8.49161	8.23892	9.31496	8.13389	8.42558	7.46076	7.25825	7.96871	7.98959	9.03044	9.08934	7.4872	8.46899	6.31313	7.81407	7.03968	8.47377	8.66601
YM155 (Sepantronium Bromide)	Apoptosis	6.72416	3.88437	6.37224	5.17111	5.72261	6.18716	5.69017	6.97388	5.71749	4.75998	4.88684	5.25316	5.74088	6.79112	5.34959	5.5567	8.82853	4.66973	5.37496	5.95296	6.07577	5.66301	9.21345	6.6452	7.71248	4.04136	4.28225	4.29409	6.60084	4.3566	3.25458	5.09502	4.07558	3.17106	4.23511	3.60119	6.0041
Obatoclax Mesylate (GX15-070)	Apoptosis	7.35112	7.46916	5.73801	7.10113	6.90999	8.63905	7.36635	7.19342	7.79659	9.16737	6.80075	7.25279	8.72986	9.62661	6.47307	9.17418	8.83574	7.73815	8.61759	7.78523	8.40383	8.20423	10.0303	7.65857	7.98513	6.76628	6.63318	6.53168	7.67707	7.6389	6.14668	7.09684	6.72961	6.58424	5.92462	8.31435	7.22116
Flubendazole	Autophagy	8.41729	7.10954	6.88432	8.90711	7.9026	8.41129	7.71465	7.65329	8.57526	10.1671	9.23844	8.18906	8.53581	10.2124	7.12699	9.78828	8.46349	7.93093	10.7688	8.01335	10.0728	7.78317	9.86617	7.88089	6.50669	6.73153	7.30641	7.92259	6.52279	9.03202	7.42062	7.75362	7.87776	7.74859	7.76068	8.1386	7.95206
Flavopiridol (Alvocidib)	Cell Cycle	8.31047	6.94231	5.80896	7.48645	6.74541	7.50237	9.33694	8.2749	8.07658	9.66353	8.76321	7.65362	8.53924	9.06532	7.72229	7.9249	7.74736	6.36177	11.273	7.62221	8.5136	7.72925	10.8399	6.74206	6.06196	6.24566	6.76171	7.16416	7.64289	7.64289	6.98643	6.73662	6.79158	6.64401	6.51598	9.28435	8.30513
BI 2536	Cell Cycle	7.18736	5.65286	4.49793	7.02009	7.07195	6.70853	7.31279	6.22515	8.87295	9.15302	5.20186	5.50766	7.32863	8.68302	5.8549	8.73851	8.47276	4.52708	9.56145	4.68331	5.36796	4.46933	8.49286	4.33826	4.76051	4.20514	3.75603	4.82785	4.35229	7.35733	5.4841	5.04945	4.98445	4.64585	4.35712	5.08085	5.67198
Volasertib (BI 6727)	Cell Cycle	7.88641	5.77182	5.83019	7.39088	7.36659	7.25792	8.51818	6.86577	9.50789	9.94306	5.87274	5.82454	8.4495	9.22058	6.1719	9.04171	8.53353	4.85209	9.22028	5.54914	6.47359	5.51522	9.0613	5.34215	5.45023	4.80108	4.55405	5.84476	5.55159	8.29785	5.97121	5.93598	5.08537	5.29596	5.09989	5.73977	6.40125
Danusertib (PHA-739358)	Cell Cycle	9.21877	8.89202	5.86282	8.35051	9.05902	9.0335	10.2326	9.50006	9.64185	10.4213	7.89053	8.85455	9.51191	9.859	4.8268	10.7914	10.6303	9.54162	8.89987	11.336	10.578	10.9364	11.6235	6.18394	5.12451	7.831	10.0837	9.08422	6.37849	10.4676	7.40562	9.18784	7.37474	6.53609	8.0503	8.04503	8.78012
AZD7762	Cell Cycle	6.73373	6.3855	5.47817	6.94013	5.82088	6.83331	7.10723	7.10779	8.36611	8.75195	7.253	6.38255	7.09048	8.49468	6.30582	8.97046	9.5174	7.51066	9.7069	5.57185	6.41618	7.58841	10.3979	6.22856	5.5452	6.31009	6.45091	6.28497	7.04005	8.03363	6.7232	7.57385	5.7664	5.84432	5.77484	6.66306	8.2678
Rabusertib (LY2603618)	Cell Cycle	8.06315	7.10459	9.51281	9.04794	8.64364	9.30269	9.7677	8.86769	11.0037	10.3043	9.01023	8.00213	8.33567	9.22607	8.53662	9.97252	10.2155	7.49793	10.0679	7.61538	8.13243	9.59524	10.4448	8.20289	8.34238	8.75148	8.562	8.13663	8.88005	9.05519	9.29092	8.89534	7.20853	8.16095	7.32941	8.03999	9.03094
GSK461364	Cell Cycle	8.33907	6.47849	6.68307	7.60786	5.94314	6.85012	8.01201	7.05366	10.282	9.20906	6.51344	5.00426	8.60802	9.65826	6.29321	8.58758	9.09446	3.90362	10.0982	5.22854	6.4989	5.09946	9.3303	4.75826	4.88119	4.7788	4.79291	5.98436	5.06733	6.88388	5.73044	5.84556	4.65086	5.33783	4.98643	5.72006	6.16386
Epothilone A	Cytoskeletal Signaling	7.5393	6.37731	6.82351	8.28135	6.52078	8.41136	6.15102	6.01041	9.09795	9.18864	6.65241	7.28593	7.28413	9.45224	5.91406	10.1197	6.42488	4.40452	11.1231	5.00753	7.20558	4.91681	10.3129	4.53735	5.00163	4.88107	4.93146	6.73417	4.10797	7.69377	6.02153	6.19721	5.22528	7.61291	5.57892	5.28646	6.87824
Cabazitaxel	Cytoskeletal Signaling	8.1936	4.60295	5.41638	7.44531	5.69749	7.81098	4.71239	5.64966	7.96101	9.25233	5.99258	7.07906	6.5961	9.32347	4.81857	9.71047	5.75033	4.72937	10.8519	3.73207	7.93821	4.02814	11.5498	2.2003	2.86992	3.48308	3.4561	6.18826	2.15822	6.84008	5.00319	5.8948	4.5573	6.40258	5.00424	4.47892	5.64022
Geldanamycin	Cytoskeletal Signaling	7.26503	7.46727	7.68698	7.75594	8.04861	7.87014	9.2996	8.62579	8.36689	10.5384	9.78047	6.46552	7.89547	9.08131	5.56483	7.97282	8.48002	6.97864	10.1261	8.552	9.83809	7.43393	7.00742	8.4287	7.41051	6.13622	7.8688	8.2934	7.32932	7.24278	6.15078	7.77068	8.07898	7.38755	7.72494	8.07948	8.75326
Nocodazole	Cytoskeletal Signaling	7.86079	6.40847	7.55688	9.20943	7.57815	9.03606	9.33077	7.15988	8.6257	10.5027	8.997	7.6841	9.23692	10.834	5.65947	10.467	8.70785	7.25194	11.1231	7.13775	9.32216	6.66038	11.2466	6.71019	6.13644	6.16482	6.86035	8.21797	6.54352	9.05347	6.76615	7.01881	6.71558	8.47637	7.07191	7.02836	7.66517
Paclitaxel	Cytoskeletal Signaling	8.16534	6.12623	6.25769	7.41687	5.66895	7.26798	5.42266	5.97066	8.48831	9.00979	6.48632	5.92517	7.59463	9.82911	5.8977	9.65466	7.87281	4.19488	11.2738	4.38101	7.38743	5.01787	10.6938	3.90157	4.69909	4.01385	5.06025	6.10928	3.81208	6.59961	5.54851	5.90253	5.05347	6.68158	4.98351	4.65634	5.5387
Ispinesib (SB-715992)	Cytoskeletal Signaling	6.85112	4.58639	6.90067	7.36099	5.48509	8.17574	6.34785	5.51675	7.9738	9.45528	6.671	7.51134	7.84873	8.08812	4.86049	8.49439	6.78436	5.16212	8.78095	4.10927	7.7071	5.51764	8.52472	4.2368	4.034	3.91071	3.97488	5.88655	4.67311	7.04151	5.05005	6.02615	4.64283	6.2298	5.15685	4.81763	5.85811
Albendazole	Cytoskeletal Signaling	9.83754	7.86822	8.5973	9.49737	9.20504	10.2044	9.17106	9.54512	10.5112	10.7058	9.38284	8.8651	9.03624	10.5313	7.81648	10.6476	8.69748	7.73378	10.9042	7.83275	9.96234	8.25208	11.2895	8.42436	7.39793	7.22132	7.82732	8.86395	7.05282	9.58549	7.93399	8.43199	7.95172	8.9476	8.27727	8.52906	7.97144
Luminespib (AUY-922, NVP-AUY922)	Cytoskeletal Signaling	5.85859	7.00183	6.30304	7.38899	6.86989	6.97557	7.98465	8.7327	7.56108	9.44839	9.32882	6.59955	7.21239	9.45485	6.49509	6.03856	9.23221	5.7943	10.4382	7.80886	9.5276	5.927	5.77127	6.75647	5.73664	4.55081	6.0451	8.21423	6.93563	6.58241	5.02039	5.71619	7.84026	6.46651	5.71896	7.03497	7.95327
Abexinostat (PCI-24781)	Cytoskeletal Signaling	7.14956	6.65163	5.36335	7.17999	7.84598	6.91057	7.1476	6.32357	7.42538	8.79023	7.38193	6.5154	6.4591	8.37544	6.41237	8.61429	7.58584	6.92774	7.45118	7.48472	9.81034	7.18999	8.98572	7.65401	5.94264	6.4696	7.0182	7.74684	6.78138	7.54607	7.35815	8.08523	7.54512	6.15212	7.65351	8.21095	7.61928
Ganetespib (STA-9090)	Cytoskeletal Signaling	5.66692	7.52416	6.4007	7.95871	7.35992	7.19761	8.39296	9.88197	8.48309	9.91378	10.3114	6.9229	8.10407	9.08615	6.94951	6.6942	10.1438	5.8504	11.3714	8.12621	9.85132	6.37215	5.6178	8.01664	7.24102	4.8903	6.96526	9.43488	7.7288	7.11928	6.12068	6.10887	8.78512	7.9999	6.4967	7.91595	9.31861
Pracinostat (SB939)	Cytoskeletal Signaling	7.17565	7.49692	6.48248	7.10416	7.4085	7.3716	7.66064	6.58483	7.68418	8.79207	6.93465	6.52577	7.11487	8.28878	6.75941	8.18666	7.43269	5.63206	7.20196	6.79777	8.83005	6.30309	9.41907	5.42202	5.29538	5.18824	6.02511	7.36779	5.56499	7.67912	6.854	7.5485	6.29922	5.83328	6.5332	7.24668	6.75271
SB743921 HCl	Cytoskeletal Signaling	6.38633	3.88881	5.61038	7.20742	4.42346	8.41289	6.15394	4.28408	6.48678	8.92497	5.44729	6.12709	7.30933	7.62344	3.98239	7.55753	6.22697	2.94875	8.33314	3.19532	7.8896	3.87643	7.36617	4.03235	3.75002	2.90492	3.43996	5.20868	2.86749	6.61362	3.96402	5.21307	3.91824	5.27132	4.29411	3.85243	5.01479
Vinblastine	Cytoskeletal Signaling	8.69276	6.48957	6.56543	8.72691	6.63277	8.42609	7.21908	7.55229	9.27386	9.73459	8.75274	5.74247	7.98595	11.0207	5.13887	9.26885	9.66017	5.71023	10.8374	6.24158	8.36131	6.5444	10.3466	6.2972	5.33714	5.68457	5.89314	7.48913	6.18926	8.089	5.65252	5.48887	6.11469	7.53913	5.64856	5.71694	7.04384
Topotecan HCl	DNA Damage	5.69317	7.25993	6.5412	8.50911	6.74847	8.85244	6.84456	6.96964	8.59825	7.475	7.79717	5.25809	8.15109	9.5468	5.37065	9.45753	9.39387	7.22932	11.755	5.57541	8.35969	9.51478	10.2589	6.57904	6.90849	5.60487	8.31304	7.77493	6.77859	8.28421	8.81639	6.28835	7.31348	7.83626	7.17476	6.82093	7.27195
Gemcitabine HCl	DNA Damage	7.54784	7.22147	10.8215	10.7577	7.13951	10.2939	6.35322	8.12003	11.1037	8.88523	8.29696	3.96186	9.58833	9.38763	7.84596	10.8509	10.1173	5.93833	11.6123	6.72235	9.55359	8.01998	10.9022	7.35386	9.13854	6.35283	9.38049	7.54405	5.57564	10.4895	8.44157	7.124	7.04879	8.81911	7.51047	7.46023	6.56212
Clofarabine	DNA Damage	7.49499	9.01948	11.0532	11.0209	10.123	11.0082	8.58841	9.73683	11.6044	10.123	9.01262	8.31075	10.3433	10.6838	7.86884	9.68635	11.2663	7.81903	11.8552	7.59811	10.8497	7.77729	11.1888	7.35964	9.23274	7.19329	10.4901	9.19878	7.7088	11.0027	9.82969	7.37387	9.13196	10.0734	7.75583	7.63415	8.62633
Daunorubicin HCl	DNA Damage	7.87145	5.93637	7.57009	7.62424	7.42843	7.55632	6.63673	8.5185	8.16451	8.82851	8.51684	6.1145	9.29436	9.73336	6.53517	7.12764	8.2544	6.46617	10.5862	8.10646	9.94082	9.81146	10.4058	6.58623	6.56184	6.39102	8.44424	7.7933	6.35797	7.70821	6.20771	6.41177	5.79368	6.73922	7.42125	7.13879	6.44711
Doxorubicin (Adriamycin) HCl	DNA Damage	7.96943	6.01929	6.07975	8.06385	8.12167	7.39863	6.85245	8.79523	7.89848	9.38786	9.32122	6.85635	10.1801	10.4823	7.01987	8.03532	9.07472	7.01316	11.9749	9.83607	10.3141	11.5739	10.778	7.18633	7.56346	6.68051	9.46068	8.54382	7.30557	7.65179	6.73485	6.65214	5.85074	6.62352	7.91716	7.36886	7.50999
Teniposide	DNA Damage	8.46283	6.72437	8.79095	8.412	8.42282	9.10401	7.55531	8.24573	10.4974	8.18793	8.09276	7.15321	8.49023	10.1908	7.23771	9.40526	9.73879	7.20598	9.84522	6.24192	9.5137	9.62513	10.6036	7.56742	7.06951	5.923	7.70751	8.32279	7.54993	8.67615	6.6705	7.04585	6.71528	7.31254	7.52794	6.0997	7.74656
Epirubicin HCl	DNA Damage	7.74054	6.37466	5.90487	8.29628	8.23293	7.94589	7.28127	8.65178	8.27422	9.05596	8.83663	6.41007	9.72513	10.3297	6.59722	8.28362	9.1255	7.46037	11.9122	9.3176	10.4897	11.2156	10.5675	6.54387	7.1554	5.63903	9.14312	8.38054	7.05472	7.71223	6.51016	6.46459	5.66522	6.36781	7.44366	7.12683	6.84747
Mitoxantrone 2HCl	DNA Damage	7.16847	6.04485	6.84899	7.56039	7.34859	8.33565	6.38772	6.67492	7.15533	7.82033	7.31281	5.47626	7.58072	9.06536	6.07293	7.58672	8.78105	5.64995	10.649	5.69983	8.32548	8.96577	10.2292	6.46096	6.94005	5.19541	7.86731	6.40507	6.26709	7.38918	5.64658	5.9331	5.62149	6.43288	6.2814	5.63942	5.80222
Fludarabine Phosphate	DNA Damage	8.83017	9.26205	12.1814	11.0247	11.1576	11.1401	11.0338	9.85824	11.2346	10.9508	8.90244	11.6698	9.16753	9.62133	6.94819	10.9494	11.8788	9.87103	10.5507	8.60842	8.12049	8.74789	11.2838	8.49556	9.22767	6.85044	9.64114	9.64754	7.18187	11.5957	10.5598	7.83309	8.95916	11.7429	7.84363	10.5068	10.3207
Camptothecin	DNA Damage	6.02176	6.55887	7.63735	7.85022	5.9032	8.64292	6.40988	7.02867	9.12115	7.92823	7.0535	5.2328	7.56542	8.43272	5.19417	8.29475	7.69655	7.40968	11.212	4.63003	6.60575	7.58591	9.23536	4.71556	5.51381	5.03486	7.03205	6.78565	5.14337	7.35602	8.08735	5.66717	6.46072	7.02001	6.21243	6.39734	6.20265
Gemcitabine	DNA Damage	7.14165	7.63685	10.4575	10.4065	7.03911	10.3096	6.19738	7.8347	11.317	8.15406	9.087	4.39668	9.60939	9.38929	7.54705	11.2716	10.7356	7.84121	11.8868	6.91501	10.13	9.37248	11.4611	8.14796	8.81855	6.56143	9.88242	7.51788	7.12954	10.8033	8.94934	7.32755	7.53667	9.15138	7.89614	7.78307	6.83012
CUDC-101	Epigenetics	7.24226	8.37796	6.45026	6.34447	7.73397	7.50174	7.16903	6.66832	8.10469	8.47979	7.27138	7.09181	7.03634	8.12907	6.5973	9.30546	8.36512	7.56214	8.12461	7.21911	8.89346	6.98848	8.11577	7.2633	6.96934	6.42525	6.64327	6.86242	7.02536	7.76939	7.90716	8.345	7.72568	6.21733	7.39672	8.01548	6.60614
Vorinostat (SAHA, MK0683)	Epigenetics	7.67934	7.79533	8.51278	8.16523	9.24684	8.47096	9.15472	6.97525	8.34218	9.89774	8.61346	8.36369	8.16571	9.33811	7.57035	9.67574	8.76561	8.10968	8.67903	9.00354	10.9987	9.07269	10.148	8.26356	7.54317	8.12259	8.3368	8.23297	8.31565	8.63308	9.14303	8.96927	8.46288	8.03263	8.93425	9.03459	8.34747
Belinostat (PXD101)	Epigenetics	7.1772	7.52991	6.44323	7.16175	9.01524	8.11655	8.66073	7.63332	7.84959	9.35504	7.91331	7.21962	7.64172	8.56509	7.44964	9.95595	8.21866	6.67125	8.31686	7.76932	10.3176	7.53562	9.85432	7.34888	6.30873	6.84856	7.27573	7.68051	6.59156	8.32613	8.27924	8.37428	7.25934	6.86591	7.59764	8.25868	7.46885
Quisinostat (JNJ-26481585) 2HCl	Epigenetics	4.95422	4.75796	4.30386	5.27873	6.23367	5.44529	5.80937	4.82478	5.43014	6.98527	5.28975	4.42568	4.77723	5.83805	4.03986	8.37226	5.51342	3.87072	5.77844	5.20601	7.91057	4.96678	9.05041	4.16766	4.3833	4.39556	4.46719	5.29485	3.98057	5.61832	5.08065	6.49657	5.58047	4.45187	5.07389	5.8469	5.62915
AR-42	Epigenetics	6.76585	7.11343	5.81226	7.17019	8.42182	7.71563	8.4836	7.14951	7.63919	9.06319	7.62202	6.791	7.21851	8.13543	7.27392	9.55615	7.89615	6.86899	8.04514	7.848	9.71625	7.43126	9.87801	7.0074	6.05756	6.48234	7.32733	7.72768	6.32685	7.95103	7.5299	7.92301	7.30319	6.27996	7.33011	8.33479	6.94677
Trichostatin A (TSA)	Epigenetics	7.09781	6.61531	5.79303	6.97434	7.71739	6.76222	8.00674	6.27114	6.64532	8.34049	7.3674	5.94629	7.31186	8.37223	5.63089	9.00851	6.7716	6.17631	7.25254	7.42176	9.54363	7.19124	9.42347	6.28941	7.29213	6.16231	6.45625	7.45013	5.97698	8.28035	7.81716	7.46011	7.3046	6.35437	7.87025	7.81323	7.22281
AT9283	JAK/STAT	8.28251	9.58147	8.4998	8.83964	9.44969	9.11661	9.08438	8.04691	8.96344	10.4285	8.89539	8.54962	9.14804	9.46524	5.64674	9.00177	10.3485	7.98616	9.39618	9.07697	8.41922	8.86689	11.0801	5.01467	4.95242	7.9065	6.87858	9.03882	4.79245	9.51209	6.9395	9.25806	7.40368	7.22909	8.2065	6.44481	9.02336
Alexidine HCl	Metabolism	7.73691	7.56811	6.84215	7.83341	8.2784	8.10813	8.26245	9.55603	7.87768	9.26841	8.1468	8.24269	8.17295	8.84412	8.26101	8.93947	8.63408	7.47188	8.55587	8.83175	8.32759	9.67572	9.10423	8.53865	6.31295	7.8275	8.06389	7.92517	8.0867	8.00517	6.8941	8.07838	6.89507	7.62642	7.27212	8.40886	7.67983
APO866 (FK866)	Metabolism	10.5965	4.17255	6.51731	3.76993	6.5534	6.29205	6.06128	10.1819	5.79738	12.3024	11.6546	6.51621	7.07904	11.7015	11.5628	10.8817	6.24898	9.742	11.4784	11.8306	11.0462	11.353	10.9058	11.2555	5.67087	10.5726	3.32036	3.64934	10.8482	5.72833	3.33078	6.83595	8.09693	6.42194	11.2045	4.57911	11.0698
Cetylpyridinium Chloride	Microbiology	7.98528	8.11183	6.12065	8.01151	9.2705	8.72588	8.59421	9.20575	9.53675	8.94871	8.32869	8.15024	8.2633	8.81934	7.74346	9.03687	8.89968	8.34983	9.14557	8.39304	8.48088	9.09922	9.93713	8.28426	7.5162	8.40227	8.72112	7.71762	8.21893	8.71953	7.70594	8.61682	7.43277	8.1374	7.30968	8.98078	8.3079
Oxibendazole	Microbiology	9.03235	8.23315	7.65106	9.74952	8.32208	9.66471	9.57799	7.40391	8.77908	10.2997	9.27611	8.49945	9.32322	11.3957	7.58201	11.0959	9.31092	6.96554	11.65	8.13276	10.7462	7.75114	11.1943	7.19684	8.49807	7.44538	7.68446	8.84974	6.68178	9.7086	8.26358	7.98001	8.18827	9.19431	8.18189	7.85146	8.37478
Fenbendazole	Microbiology	9.51567	8.02521	6.41385	9.27312	9.6836	9.9529	9.88256	7.85214	9.05418	10.443	9.06199	8.88113	9.14485	10.1316	8.0873	10.2795	8.22056	7.5997	11.0214	8.01994	9.88297	7.48252	11.0207	8.13913	8.56718	7.48539	7.62465	8.28148	7.2025	9.34446	8.40558	8.49696	7.99986	8.94278	8.08136	8.45061	8.4747
Penfluridol	Neuronal Signaling	8.80256	8.0356	8.70685	8.10697	8.83531	8.58446	8.9882	8.84211	8.94804	9.40478	8.7188	8.84843	8.2618	9.16633	8.18016	8.99287	9.04746	8.71942	8.86897	8.62766	9.68119	8.94268	9.13189	9.50569	7.56105	8.22082	8.08786	7.75976	8.57857	9.35854	8.44402	8.83595	8.34195	8.63792	8.13941	8.84612	7.68374
BAY 11-7082	NF-KB	9.31774	8.30814	8.67325	8.96664	9.45708	9.51521	9.30219	10.3758	10.0033	9.47836	8.9765	8.15911	8.87445	9.59014	7.7496	9.98143	8.87246	9.14327	9.54922	8.87278	9.11303	9.38499	9.99719	9.69907	8.33009	8.4794	8.6606	8.7593	8.69361	8.38141	8.52634	9.67442	7.52179	7.92093	8.22037	8.30269	7.57646
Triptolide (PG490)	NF-KB	7.561	5.38272	4.96706	6.77121	5.32829	6.58862	5.79751	6.62475	6.67637	8.49734	6.7378	5.70772	7.17251	8.89725	6.09514	6.50652	4.56456	4.45506	11.6379	6.09151	7.38147	5.42308	9.98078	5.71066	6.00629	4.82884	5.7879	5.37723	5.0733	6.35683	4.87601	4.82457	6.56895	5.70745	4.91768	6.94771	7.17601
Niclosamide (Niclocide)	NF-KB	9.04495	7.61655	7.2595	8.53363	9.09452	8.26595	8.93413	9.75521	8.40493	9.77696	9.68853	9.44951	10.154	10.9722	8.64232	9.23486	11.6675	9.34743	10.7615	10.1268	10.4252	11.047	10.9866	7.32442	6.45618	8.45187	8.53659	7.45055	8.85144	8.58274	8.0589	8.22663	8.29988	8.46038	8.24136	9.44678	8.4405
Terfenadine	Others	10.4028	10.0264	10.5576	10.8932	10.8505	10.8462	11.4952	10.857	10.0505	10.6665	9.45557	8.47657	8.61184	10.2214	8.25121	10.5978	10.6184	7.23952	9.87081	9.26176	8.95523	9.31758	9.71901	9.69012	9.05437	8.4086	8.80049	7.83694	8.91502	9.45173	9.41966	8.75635	8.56892	9.57457	8.4315	8.78235	8.79563
Crystal Violet	Others	7.94124	7.02057	6.20738	7.16422	8.23659	8.28753	8.43402	7.22642	7.49098	8.72711	7.86497	7.775	7.54547	8.34765	6.56161	7.67617	7.70809	7.29319	8.39032	7.69433	8.45799	7.90955	9.43159	6.82155	6.64164	7.1223	7.24645	7.03658	6.76945	7.46141	6.75752	7.69152	6.67843	7.1334	6.60912	7.78667	7.11933
Vincristine	Others	7.26433	4.45731	5.49441	8.36485	5.21253	7.8589	6.27522	5.94725	7.88839	9.45138	8.92107	5.75574	8.74601	11.4706	5.60954	10.338	11.3514	4.02095	11.7435	6.49865	8.84291	7.37322	11.2467	6.03893	5.30766	5.42038	6.37658	7.1598	6.26371	8.21857	5.09946	5.37901	5.8337	7.2599	5.84609	5.56031	7.40051
Cephalomannine	Others	7.74593	6.54311	6.79898	8.24948	6.98258	8.97711	6.65967	6.41505	8.52604	10.0569	7.48632	7.72007	8.24614	9.93884	6.41435	9.73245	8.49314	5.74501	11.3768	5.19014	7.03434	5.68203	10.7884	4.56881	5.11995	4.90118	4.99199	7.27423	4.42365	7.4309	6.21902	6.78372	5.95838	8.04303	5.86493	5.41521	7.10722
Thonzonium Bromide	Others	8.31419	7.38755	8.0739	8.3777	8.33008	8.52645	8.93799	8.06546	8.01284	9.86188	7.76397	8.52932	8.31477	8.81112	7.7731	8.73921	8.55783	7.74192	8.37987	8.54923	8.56381	8.6606	9.30171	9.38175	7.3201	8.1947	8.1777	7.12497	8.01727	8.49421	7.39714	8.61241	7.72104	8.40519	7.29453	8.28202	8.09971
Omipalisib (GSK2126458, GSK458)	PI3K/AKT/mTOR	7.17603	6.23398	4.5908	5.50627	6.89918	7.06305	8.17721	6.32674	6.41538	8.08827	5.64551	7.47436	7.16678	7.85452	5.385	8.17128	6.89571	5.23874	10.5139	6.18931	6.46548	5.14351	10.8318	5.50226	6.14194	4.20852	6.59257	6.68439	5.68451	6.47233	6.94988	7.87976	5.1432	5.98166	4.03594	5.40691	7.60762
Torin 2	PI3K/AKT/mTOR	6.68881	4.44961	5.32511	6.35485	6.53552	6.9187	8.06868	8.30959	7.88596	8.92507	7.11988	6.69236	8.02467	8.90776	5.57918	8.51659	8.53268	6.90718	9.70585	6.79084	7.87153	7.67977	10.4361	7.64789	6.75561	5.63586	7.88664	7.24071	7.29452	6.58713	6.78003	7.32537	5.05446	6.34505	4.65386	5.87246	7.82767
Sapanisertib (INK 128, MLN0128)	PI3K/AKT/mTOR	7.70666	5.40001	4.83467	6.78365	6.35239	7.21806	7.92699	8.35259	8.00674	8.21507	8.15654	7.74749	7.94468	9.22019	5.65877	9.88999	8.403	8.84082	9.97105	9.19851	7.56784	8.95111	11.1396	8.19008	6.86625	7.00869	9.36069	7.74006	8.11798	6.42772	7.11923	8.66197	5.58752	7.17807	5.28787	7.46183	8.64433
PI-103	PI3K/AKT/mTOR	9.3274	7.23131	7.77879	7.40436	9.48403	8.80933	10.0847	10.253	9.73728	9.01445	8.78487	9.73813	10.0898	11.2455	8.51684	10.6715	11.8141	9.65715	11.1984	9.87546	10.1447	9.87751	11.3565	9.06271	8.87521	7.37403	9.74539	8.51035	9.98426	7.76347	8.08131	10.0307	7.85344	8.19214	6.74611	7.74108	8.64546
PIK-75 HCl	PI3K/AKT/mTOR	7.14238	5.86401	6.14993	7.48985	6.2679	7.84187	8.89354	7.56702	6.50271	9.26453	8.03439	6.869	8.37698	9.01814	6.30073	6.6306	7.2739	6.39387	11.2577	7.21442	8.20266	6.94378	10.6076	6.56144	5.462	5.9774	6.64065	7.10854	7.59441	7.29992	6.10211	6.32504	6.60002	6.91686	5.9184	7.0081	8.66975
Buparlisib (BKM120, NVP-BKM120)	PI3K/AKT/mTOR	9.01726	8.23504	6.99416	8.42902	9.0248	9.28536	9.58752	8.23144	7.97956	10.0161	9.36679	9.23013	9.43965	9.79277	8.33572	9.96591	9.20367	7.92686	11.3277	8.83192	9.81401	8.32335	11.4113	8.62229	8.15769	7.70316	8.48727	8.79678	8.57483	8.8329	8.32769	8.96565	7.70646	8.45294	7.52746	8.54823	8.96759
BEZ235 (NVP-BEZ235)	PI3K/AKT/mTOR	7.51098	5.40158	5.52564	7.27296	8.05652	8.44112	8.58676	8.75523	8.56904	9.96539	9.14595	8.33608	9.47878	9.33251	6.8044	11.3426	9.41291	8.0221	11.5311	9.55978	10.3304	9.45963	11.6943	7.06895	7.16032	6.76856	10.1852	8.41003	7.95547	7.51147	8.46706	9.61074	5.63277	7.36822	5.35588	7.45246	9.52146
Ixazomib (MLN2238)	Proteases	8.74167	6.54094	6.64515	6.87828	5.50591	6.84716	6.85258	7.20346	6.88107	8.34292	7.22008	5.45305	7.73351	9.79506	5.84523	7.37156	6.21385	5.53357	7.93448	6.66325	7.46129	8.82199	7.34634	6.38547	6.44545	6.358	7.15583	6.89146	6.18275	5.87502	6.48792	8.2654	5.43728	5.24625	7.44018	7.30913	6.64229
Ixazomib Citrate (MLN9708)	Proteases	9.06753	6.12961	5.42241	7.13155	5.7344	7.16114	6.62301	7.35747	6.31987	8.56928	7.49019	5.92342	7.5541	9.97903	5.74811	7.07434	6.25402	6.26785	7.96953	6.97039	7.41715	9.19756	8.54388	7.03382	4.95639	6.692	7.4431	7.13358	6.57339	5.88738	6.35992	8.5601	5.62424	5.3375	7.50859	7.4229	7.51854
Bortezomib (PS-341)	Proteases	6.51067	4.98828	4.19254	4.59988	3.80461	5.21837	4.68856	5.3779	5.29429	6.34366	5.33286	3.82754	5.00525	7.55525	4.3061	5.59699	3.92028	4.20994	5.78842	4.34718	4.83829	6.25017	5.47058	4.31362	4.03875	4.50631	4.24235	4.73557	4.08163	3.72406	4.04698	6.05574	4.04233	3.36176	5.0241	4.99535	4.79347
Carfilzomib (PR-171)	Proteases	5.79953	5.0964	4.39795	4.56664	5.15462	5.78949	4.52717	6.0302	5.10915	7.51781	5.72503	4.41907	4.46723	6.63397	3.11446	5.7936	5.828	3.91685	4.97438	5.16491	5.38567	5.40736	5.35079	4.956	3.7595	4.87683	4.04951	4.73278	4.47146	3.65284	4.25948	6.47469	4.31347	3.98268	4.77009	5.0602	5.24935
Neratinib (HKI-272)	Receptor Tyrosine Kinase	9.46594	6.32035	8.21784	6.31834	9.0823	4.70589	8.45328	7.21185	9.33918	8.06314	8.63229	9.6654	7.92983	9.20714	7.25434	10.8633	10.5581	9.02372	9.95191	9.28922	11.6205	3.8878	10.6562	9.43338	7.37527	7.90945	8.83112	7.79688	9.12661	8.51649	7.5718	9.32334	7.50597	8.29086	7.45982	8.33681	8.94991
TAE684 (NVP-TAE684)	Receptor Tyrosine Kinase	7.718	7.37875	6.38041	8.48794	8.5494	7.73104	7.84309	8.42859	8.64622	9.72538	7.79539	7.10263	7.50093	10.1137	5.70034	9.77487	10.2357	9.39676	8.82794	9.0426	10.4597	10.1433	9.53261	7.72349	5.33992	7.07467	7.95383	8.54324	8.64603	9.71721	7.80643	9.52745	6.92621	7.54653	7.42357	8.45829	8.98188
LDN-193189 2HCl	TGF-beta/Smad	7.85016	8.09252	8.83821	8.19778	9.27174	8.89028	10.0944	8.71887	9.25413	8.41469	8.86203	8.0596	8.94558	9.18696	8.74084	9.45427	8.81187	8.44773	9.206	9.33687	9.71102	9.09732	9.35372	9.11101	8.9539	8.71369	8.73117	7.95062	7.14197	8.81766	8.44687	8.98176	8.30358	8.46468	8.41916	8.76724	8.44579
Zinc Pyrithione	Transmembrane Transporters	7.91321	7.14368	7.76516	7.20354	8.66736	8.12143	8.80472	8.7999	9.31404	8.86624	7.50503	7.03204	7.79781	8.07338	6.87918	8.44712	8.44073	7.18231	8.45585	8.0711	6.69154	8.2924	8.70507	8.33142	7.81807	6.82111	7.65395	6.70336	6.97187	7.26101	6.74966	8.21184	6.50574	7.42141	7.30453	7.34859	7.7999
Dronedarone HCl	Transmembrane Transporters	8.72334	8.77299	9.11092	8.81232	9.30846	9.26176	9.661	8.948	9.15011	9.9497	8.75867	9.01035	8.75502	9.58033	8.56109	9.24972	8.53743	8.87474	9.05844	9.29642	9.45716	8.79428	9.55277	9.76417	8.47947	8.5015	8.42592	7.43416	8.61686	9.11602	8.67094	9.06606	8.49461	8.865	8.53377	8.82217	8.5971
Ouabain	Transmembrane Transporters	6.78752	6.25404	6.33909	6.92889	6.72546	8.36898	8.0606	9.32312	11.0457	9.75525	6.18614	7.87991	8.99072	10.5141	7.1773	8.4362	7.45013	7.07641	11.5688	7.57146	6.56478	7.44313	11.1958	6.45314	6.94645	6.65526	6.05312	6.19608	6.83415	7.5143	5.13243	5.87621	6.81356	6.2142	5.54896	5.90627	8.44634
